# Supplementary material for: A Method for Mitigating Degradation Effects on Polyamide Textile Yarn During Mechanical Recycling
Source: Polymers (Basel). 2025 Dec 5;17(24):3243. doi: 10.3390/polym17243243 (PMC12736912; doi:10.3390/polym17243243)
Supplement: Supplementary file 1 [file polymers-17-03243-s001.zip]

Archive with 1 entries (1 files):
- polymers-3999204-supplementary.pdf
